# Supplementary material for: Seasonal Effect on Bacterial Communities Associated with the Rhizospheres of Polhillia, Wiborgia and Wiborgiella Species in the Cape Fynbos, South Africa
Source: Microorganisms. 2022 Oct 9;10(10):1992. doi: 10.3390/microorganisms10101992 (PMC9612010; doi:10.3390/microorganisms10101992)
Supplement: Supplementary file 1 [file microorganisms-10-01992-s001.zip]

Archive with 1 entries (1 files):
- microorganisms-1889723-supplementary.pdf
